# Supplementary material for: An integrative computational approach to effectively guide experimental identification of regulatory elements in promoters
Source: BMC Bioinformatics. 2012 Aug 16;13:202. doi: 10.1186/1471-2105-13-202 (PMC3465240; doi:10.1186/1471-2105-13-202)
Supplement: Additional file 2 — Excel file with positions and DNA sequences of all identified features. [file 1471-2105-13-202-S2.xls]

## Sheet: 172
Total Seq Length	From	To	Direction	Name	Type	Color	Text (expression)	Position	Texture	Seq
1200	1	441	+	156	10	2	172
Draw from to (zoom)	236	266	+	TSS
0	255	285	+	TSS
First Empty Cell for Sites	281	311	+	TSS
12	321	351	+	TSS
	44	55	+	RepAT						ttttaataaatt
Graf name	105	124	-	RepAT						tctccagtttaagacaaggt
172	242	258	+	Rep						atgataattcatccctc
	387	403	-	Rep						gagggtgaaattacaat
	426	436	+	TGIF						acctttcaagc
	149	260	+	ATHigh						ggcgaaacaaattttgcgcaggcgtatcgggcgccttctggagggtaaaaaaagtgatttcagatggtttagtaattaaattaatcaaaatcaatgataattcatccctctg
	231	234	+	SIDD						aatc
	101	111	+	Meme4						tctttcTCCAG
	263	277	+	Meme5						acgctaaAAAAAtcg
	39	47	-	Meme6						gcacGTTTT
	324	329	+	Meme9						CATAAa
	39	59	-	Meme1						gcacgttttaatAAATTgggg
	267	276	+	DME1						taaaAAAATc
	192	201	-	DME2						ggtaaAAAAA
	195	202	+	A8						AAAAAaag
	268	275	+	A8						AAAAAaat
	194	201	+	A8						TAAAAaaa
	267	274	+	A8						TAAAAaaa
	190	202	+	BRCZ4						aggGTAAAaaaag
	221	233	+	BRCZ4						taaTTAAAttaat
	263	275	+	BRCZ4						acgCTAAAaaaat
	335	347	+	BRCZ4						agtGGAAAcgcat
	267	279	+	BRCZ4						taaAAAAAtcgaa
	230	242	+	BRCZ4						taaTCAAAatcaa
	243	259	+	HNF1						tGATAAttcatccctct
	364	380	-	MTATA						ccagaggcTTTATctgg
	37	53	-	MTATA						ccgcacgtTTTAAtaaa
	43	52	+	MEF2						gtTTTAAtaa
	221	230	-	MEF2						taaTTAAAtt
	394	407	+	SOX9						aaattACAATaatc
	234	247	+	SOX9						caaaaTCAATgata
	317	328	+	TEF						ttgtaccCATAA
	212	223	+	TEF						atggtttAGTAA
	44	53	+	DnaA						ttttaATAAA
	228	242	+	FNR						aTTAATcaaaatcaa
	223	237	-	FNR						attaaattaATCAAa
	229	243	-	FNR						ttaatcaaaATCAAt
	213	236	+	NagC						tggtttagtaattaAATTAatcaa
	199	222	-	NagC						aaagtGATTTcagatggtttagta
	208	231	-	NagC						tcagaTGGTTtagtaattaaatta
	238	252	+	RcsAB						atcaatgatAATTCa
	44	55	-	MDScan2						ttttaATAAAtt
	43	54	+	MDScan3						gttttaATAAAt
	43	54	-	MDScan3						gTTTTAataaat
	44	55	+	MDScan5						ttttaATAAAtt
	42	53	-	MDScan5						cgTTTTAataaa
	224	235	-	MDScan8						ttaaattAATCA
	230	241	-	MDScan8						taatcaaAATCA
	57	63	-	CMF1						ggGATGG
	202	208	-	CMF11						gtGATTT
	End

## Sheet: 185
Total Seq Length	From	To	Direction	Name	Type	Color	Text (expression)	Position	Texture
1200	1	614	+	185	10	2	185
Draw from to (zoom)	337	367	+	TSS
0	389	419	+	TSS
First Empty Cell for Sites	10	23	+	RepGC						ctgcccgatgcgga
7	83	96	-	RepGC						tccgcacgcggcag
	1	115	+	GCHigh						gatcgcgcgctgcccgatgcggaacgacaggaaattattgatatcgtgacgtcatggccgggagtcagcggcgcgcacgatctccgcacgcggcagtcagggccgactcgcttta
Graf name	475	610	+	GCHigh						taagaaaatcggtgtgttgacaagcggcggtgatgcgccgggcatgaacgcggcaatccgcggtgttgtgcgcgcagcgttgacggaagggctggaagtcatgggcatttatgacggctatctgggcctgtatgaa
185	494	508	+	Meme2						acaaGCGGCggtgat
	497	511	+	Meme2						agcgGCGGTgatgcg
	530	544	+	Meme2						atccGCGGTgttgtg
	602	612	-	Meme4						CTGTAtgaaga
	287	301	-	Meme5						tgaTTGTTaaaaagt
	485	499	-	Meme5						ggtGTGTTgacaagc
	297	305	+	Meme6						AAAGTgagc
	160	168	-	Meme6						gcgcATTTT
	582	587	-	Meme9						tTTATG
	603	608	-	Meme9						tGTATG
	311	331	+	Meme1						cagcATTTTgtgtataaatta
	283	303	+	Meme1						taatTGATTgttaaaaagtga
	475	484	+	DME1						taagAAAATc
	605	614	+	DME1						tatgAAGATc
	319	328	-	DME2						tgtgtATAAA
	126	138	+	BRCZ4						tttGGAAAtggaa
	107	119	-	BRCZ4						ctcgcTTTATtca
	432	444	-	BRCZ4						atagaTTTCAttt
	437	449	-	BRCZ4						tttcaTTTTGcat
	291	307	+	HNF1						tGTTAAaaagtgagcca
	29	45	+	HNF1						aGGAAAttattgatatc
	318	334	-	HNF1						ttgtgtataaaTTACCg
	240	256	-	HNF1						ctgttcagtcgTTCCCa
	320	336	+	MTATA						gtgtATAAAttaccgcc
	104	120	-	MTATA						cgactcgcTTTATtcag
	574	590	-	MTATA						catgggcaTTTATgacg
	187	203	-	MTATA						caggcgatTTTACagcg
	290	299	+	MEF2						ttGTTAAaaa
	290	299	-	MEF2						ttgTTAAAaa
	373	382	-	MEF2						ttgTTATAct
	349	362	+	SOX9						ctgaaTCAATtcag
	285	298	-	SOX9						attgATTGTtaaaa
	368	381	-	SOX9						agggATTGTtatac
	33	46	-	SOX9						aattATTGAtatcg
	281	294	-	SOX9						tataATTGAttgtt
	216	226	+	TGIF						agaTGTCAtta
	489	499	-	TGIF						tgtTGACAagc
	318	329	-	TEF						TTGTGtataaat
	373	384	-	TEF						TTGTTatactat
	319	328	+	DnaA						tgtgtATAAA
	489	498	+	DnaA						tgttgACAAG
	291	300	+	DnaA						tgttaAAAAG
	317	326	-	DnaA						TTTGTgtata
	112	121	-	DnaA						TTTATtcaga
	289	298	-	DnaA						ATTGTtaaaa
	34	43	-	DnaA						ATTATtgata
	487	496	-	DnaA						TGTGTtgaca
	382	391	-	DnaA						TATCTgtata
	285	299	+	FNR						aTTGATtgttaaaaa
	344	358	-	FNR						ctgacctgaATCAAt
	119	142	-	NagC						agattCATTTggaaatggaagata
	435	458	-	NagC						gatttCATTTtgcattccaaagtt
	434	457	-	NagC						agattTCATTttgcattccaaagt
	226	240	+	RcsAB						attcatcagGATCCc
	29	43	-	RcsAB						aGGAAAttattgata
	288	299	+	MDScan2						gaTTGTTaaaaa
	317	328	+	MDScan2						ttTGTGTataaa
	318	329	+	MDScan3						ttgtgtATAAAt
	289	300	+	MDScan3						attgttAAAAAg
	290	301	+	MDScan5						ttgttAAAAAgt
	350	361	+	MDScan8						TGAATcaattca
	345	356	-	MDScan8						tgacctgAATCA
	350	361	-	MDScan8						tgaatcaATTCA
	317	328	-	MDScan10						tttgtgtATAAA
	369	375	-	CMF1						ggGATTG
	End

## Sheet: 92
Total Seq Length	From	To	Direction	Name	Type	Color	Text (expression)	Position	Texture
1200	1	1093	+	156	10	2	92
Draw from to (zoom)	231	261	+	TSS
0	299	329	+	TSS
First Empty Cell for Sites	391	421	+	TSS
12	241	249	+	Rep						aaaacggcc
	254	262	-	Rep						ggccgtttt
Graf name	264	275	+	RepAT						ttttgtctgaat
92	295	306	-	RepAT						attcagacaaaa
	754	763	+	Rep						cccgctttca
	781	790	-	Rep						tgaaagcgtg
	697	801	+	GCHigh						cagcgttatggcgcttctgttcgccaggacgtgctgggcgatcattccctggaacgccccgctttcacgctgcctgacgcttattgaaagcgtgcaggggcagca
	862	1041	+	GCHigh						actgcgcggttttcagccgtgggataccttctgcgatgccatccatacgatgatgagcaacaccctgctccccgccgacgggaaaggcgttctggtcgcgctgcgcccggtgccgggcattcgggttgagcaggcgttaacattatgtcggccaaacagggccggcgatattatgaccat
	306	313	+	SIDD						aattagcc
	616	630	+	Meme2						aaaaGCGAGctggtc
	200	214	-	Meme2						actaccTCCGCtttt
	13	27	-	Meme2						ggcgaaCCCCCttct
	700	714	-	Meme2						cgttatGGCGCttct
	221	231	+	Meme4						tgttgcTACAG
	419	429	+	Meme4						tctgacGACAG
	436	450	-	Meme5						tgaTTGATtacgaga
	304	312	+	Meme6						AAAATtagc
	617	625	+	Meme6						AAAGCgagc
	783	791	+	Meme6						AAAGCgtgc
	860	868	+	Meme6						AAACTgcgc
	1015	1023	+	Meme6						AAACAgggc
	865	873	-	Meme6						gcgcGGTTT
	396	401	-	Meme9						tATATG
	506	526	+	Meme1						cactGTGATtttttgaggtaa
	512	521	-	DME1						gATTTTttga
	610	619	-	DME2						gctgtAAAAA
	259	266	-	A8						tttTGTTT
	260	267	-	A8						tttGTTTT
	662	674	+	BRCZ4						tccGTAAAggcaa
	259	271	-	BRCZ4						ttttgTTTTGtct
	299	315	+	HNF1						aGACAAaaattagccga
	297	313	-	HNF1						tcagacaaaaaTTAGCc
	609	625	+	MTATA						cgctGTAAAaagcgagc
	376	392	+	MTATA						cgctATAATgcgccgtc
	386	402	-	MTATA						cgccgtctTATATatga
	1082	1091	+	MEF2						ggTCTAAcga
	610	619	+	MEF2						gcTGTAAaaa
	100	109	-	MEF2						tacTTATAcc
	338	351	+	SOX9						atcgcACAATcacc
	578	591	+	SOX9						cgattACAATcgct
	314	327	-	SOX9						gagaATTGTgaaaa
	434	447	-	SOX9						tgtgATTGAttacg
	591	601	-	TGIF						tgcTGACAgca
	372	383	+	TEF						atgccgcTATAA
	234	245	-	TEF						TTATGtgaaaac
	443	454	-	TEF						TTACGagaacat
	69	78	+	DnaA						tttccACAAC
	776	785	-	DnaA						CTTATtgaaa
	318	327	-	DnaA						ATTGTgaaaa
	235	244	-	DnaA						TATGTgaaaa
	438	452	+	FNR						aTTGATtacgagaac
	260	274	+	FNR						tTTGTTttgtctgaa
	543	557	+	FNR						gTTGAAaccactcag
	911	925	-	FNR						atgatgagcAACACc
	626	649	+	NagC						tggtcaacgtagcgAAAAAagtac
	511	534	+	NagC						tgattttttgaggtAACAAgatgc
	509	532	-	NagC						tgtgaTTTTTtgaggtaacaagat
	407	421	+	RcsAB						cttcgggatGATTCt
	230	244	-	RcsAB						aGAATTatgtgaaaa
	411	425	-	RcsAB						gGGATGattctgacg
	262	276	-	RcsAB						tGTTTTgtctgaatt
	42	53	+	MDScan8						TGATTtacggta
	392	403	-	MDScan10						cttatatATGAA
	15	21	+	CMF1						CGAACcc
	510	516	-	CMF11						gtGATTT
	End

## Sheet: 310
Total Seq Length	From	To	Direction	Name	Type	Color	Text (expression)	Position	Texture
1200	1	581	+	156	10	2	310
Draw from to (zoom)	71	101	+	TSS
0	88	118	+	TSS
First Empty Cell for Sites	10	20	+	RepAT						tttttataaaa
11	31	41	-	RepAT						ttttataaac
	275	289	+	RepGC						gcgccggagctggcg
Graf name	367	381	-	RepGC						cgccattcccggcgc
310	373	389	+	RepGC						tcccggcgctgtcgctc
	518	534	-	RepGC						gagcgacaactccttga
	197	306	+	GCHigh						tctccactggtgggatatctgttagcgggcgttctggcgggaccttttaccccgggttttgttgcggataccaaactggcgccggagctggcggagctcggcgtgattct
	335	440	+	GCHigh						tcgctgaaggatttgatggcggtaaagtctatcgccattcccggcgctgtcgctcagatagcggtggcgacgctgctgggtatggcgctttccgccgtgctgggat
	449	551	+	GCHigh						atgaccggcatcgtttttgggctctgtctgtctacagccagtaccgtcgtcctgctgcgcgcgcttgaggagcgacaactccttgatagccagcgcgggcaaa
	1	116	+	ATHigh						gatcgtatctttttataaaacacaaccattttttataaacatcctgattgaaattgtcataaactattacccggagttttggagtccagcaaccaaaggagacggaatgcatcacg
	17	49	+	SIDD						aaaacacaaccattttttataaacatcctgatt
	115	129	-	Meme2						cgctacCCCGCttat
	241	255	-	Meme2						ttttacCCCGGgttt
	475	485	+	Meme4						tctgtcTACAG
	8	22	+	Meme5						tctttttATAAAaca
	154	162	-	Meme6						gctcGCTTT
	58	63	+	Meme9						CATAAa
	24	44	+	Meme1						aaccATTTTttataaacatcc
	5	25	-	Meme1						gtatctttttatAAAACacaa
	34	43	+	DME1						tataAACATc
	12	21	+	DME2						TTTATaaaac
	32	41	+	DME2						TTTATaaaca
	29	36	-	A8						tttTTTAT
	13	25	+	BRCZ4						ttaTAAAAcacaa
	7	19	-	BRCZ4						atcttTTTATaaa
	5	17	-	BRCZ4						gtatcTTTTTata
	56	72	-	HNF1						gtcataaactaTTACCc
	11	27	+	MTATA						ttttATAAAacacaacc
	31	47	+	MTATA						ttttATAAAcatcctga
	55	71	+	MTATA						tgtcATAAActattacc
	4	20	-	MTATA						cgtatcttTTTATaaaa
	24	40	-	MTATA						aaccatttTTTATaaac
	12	21	+	MEF2						ttTATAAaac
	32	41	+	MEF2						ttTATAAaca
	10	19	-	MEF2						tttTTATAaa
	30	39	-	MEF2						tttTTATAaa
	49	62	-	SOX9						tgaaATTGTcataa
	133	146	-	SOX9						caccATTGTcggcg
	565	578	-	SOX9						gctgATTGTcgaag
	303	316	-	SOX9						ttctATTGAtgttc
	52	62	+	TGIF						aatTGTCAtaa
	7	18	+	TEF						atcttttTATAA
	31	42	-	TEF						TTTTAtaaacat
	10	19	+	DnaA						tttttATAAA
	30	39	+	DnaA						tttttATAAA
	32	41	-	DnaA						TTTATaaaca
	10	19	-	DnaA						TTTTTataaa
	30	39	-	DnaA						TTTTTataaa
	475	484	-	DnaA						TCTGTctaca
	28	37	-	DnaA						ATTTTttata
	346	360	+	FNR						tTTGATggcggtaaa
	172	186	+	FNR						cATGATtgccaacaa
	79	93	-	FNR						ttggagtccAGCAAc
	173	187	-	FNR						atgattgccAACAAa
	513	527	-	FNR						ttgaggagcGACAAc
	12	26	-	FNR						tttataaaaCACAAc
	10	33	+	NagC						tttttataaaacacAACCAttttt
	327	350	+	NagC						tgcatttttcgctgAAGGAtttga
	5	28	-	NagC						gtatcTTTTTataaaacacaacca
	339	362	-	NagC						tgaagGATTTgatggcggtaaagt
	31	45	+	RcsAB						ttttataaaCATCCt
	436	450	-	RcsAB						gGGATGgtcattaat
	50	64	-	RcsAB						gAAATTgtcataaac
	8	19	+	MDScan2						tcTTTTTataaa
	28	39	+	MDScan2						atTTTTTataaa
	10	21	-	MDScan2						tttttATAAAac
	30	41	-	MDScan2						tttttATAAAca
	32	43	-	MDScan2						tttatAAACAtc
	9	20	+	MDScan3						ctttttATAAAa
	29	40	+	MDScan3						ttttttATAAAc
	10	21	+	MDScan3						tttttaTAAAAc
	31	42	-	MDScan3						tTTTATaaacat
	9	20	-	MDScan3						cTTTTTataaaa
	29	40	-	MDScan3						tTTTTTataaac
	10	21	-	MDScan3						tTTTTAtaaaac
	10	21	+	MDScan5						tttttATAAAac
	30	41	+	MDScan5						tttttATAAAca
	30	41	-	MDScan5						ttTTTATaaaca
	8	19	-	MDScan5						tcTTTTTataaa
	28	39	-	MDScan5						atTTTTTataaa
	300	311	+	MDScan8						TGATTctattga
	28	39	-	MDScan10						attttttATAAA
	117	123	+	CMF1						CTACCcc
	436	442	-	CMF1						ggGATGG
	End

## Sheet: 271
Total Seq Length	From	To	Direction	Name	Type	Color	Text (expression)	Position	Texture
1200	1	556	+	156	10	2	271
Draw from to (zoom)	334	364	+	TSS
0	363	393	+	TSS
First Empty Cell for Sites	420	450	+	TSS
11	469	499	+	TSS
	238	250	+	Rep						tgccggatggaga
Graf name	253	265	-	Rep						tcgccctccggca
271	312	319	+	RepAT						ctcattt
	490	497	-	RepAT						aaaatgag
	39	166	+	GCHigh						aacttcattctgacctgcggcaccatcggaacaatgctgaccttcgtcgtcaccggcccgattgtagcgcacagcggcccacaggcggcgttactcaccgcgaatggtctgtatgcggtggtctttgt
	177	278	+	GCHigh						gcgctcggctttgtatcccgtcatcgtcagcatagcgcgccggctacgcattgataatccttgccggatggagacatcgccctccggcactctatcccccct
	293	467	+	ATHigh						cctgttggtctaaaaacccctcattttgtatgttatttgtacaaacctgaaaagcctgacaattccgccacttataaaaatccagacaaatcagccatatacccattaagaggtatataaaggtgaatttgatttacatcaataagcggggttgctgaatcgttaaggtaggcgg
	434	448	+	Meme2						ataaGCGGGgttgct
	119	133	+	Meme2						acagGCGGCgttact
	304	318	-	Meme2						aaaaacCCCTCattt
	53	63	-	Meme4						CTGCGgcacca
	362	376	+	Meme5						acttataAAAATcca
	441	455	-	Meme5						gggTTGCTgaatcgt
	490	498	+	Meme6						AAAATgagc
	388	393	+	Meme9						CATATa
	148	153	-	Meme9						tGTATG
	319	324	-	Meme9						tGTATG
	318	338	+	Meme1						ttgtATGTTatttgtacaaac
	365	374	+	DME1						tataAAAATc
	299	308	-	DME2						ggtctAAAAA
	404	413	-	DME2						ggtatATAAA
	474	481	+	A8						AAAAGaaa
	469	481	+	BRCZ4						aatAGAAAagaaa
	470	482	+	BRCZ4						ataGAAAAgaaat
	420	432	-	BRCZ4						tttgaTTTACatc
	228	244	+	HNF1						tGATAAtccttgccgga
	226	242	-	HNF1						attgataatccTTGCCg
	362	378	+	MTATA						acttATAAAaatccaga
	405	421	+	MTATA						gtatATAAAggtgaatt
	298	314	+	MTATA						tggtCTAAAaacccctc
	536	552	-	MTATA						gccaccgcTTTATtgag
	417	433	-	MTATA						gaatttgaTTTACatca
	398	414	-	MTATA						ttaagaggTATATaaag
	363	372	+	MEF2						ctTATAAaaa
	299	308	+	MEF2						ggTCTAAaaa
	64	77	+	SOX9						tcggaACAATgctg
	346	359	+	SOX9						gcctgACAATtccg
	426	439	+	SOX9						ttacaTCAATaagc
	95	108	-	SOX9						cccgATTGTagcgc
	222	235	-	SOX9						acgcATTGAtaatc
	346	356	-	TGIF						gccTGACAatt
	325	336	-	TEF						TTATTtgtacaa
	426	437	-	TEF						TTACAtcaataa
	328	337	+	DnaA						tttgtACAAA
	328	337	-	DnaA						TTTGTacaaa
	363	372	-	DnaA						CTTATaaaaa
	420	434	+	FNR						tTTGATttacatcaa
	421	435	-	FNR						ttgatttacATCAAt
	417	440	-	NagC						gaattTGATTtacatcaataagcg
	362	376	+	RcsAB						acttataaaAATCCa
	371	385	+	RcsAB						aatccagacAAATCa
	416	430	-	RcsAB						tGAATTtgatttaca
	139	153	-	RcsAB						cGAATGgtctgtatg
	66	80	-	RcsAB						gGAACAatgctgacc
	326	337	+	MDScan2						taTTTGTacaaa
	328	339	-	MDScan2						tttgtACAAAcc
	327	338	+	MDScan3						atttgtACAAAc
	327	338	-	MDScan3						aTTTGTacaaac
	362	373	-	MDScan3						aCTTATaaaaat
	328	339	+	MDScan5						tttgtACAAAcc
	326	337	-	MDScan5						taTTTGTacaaa
	422	433	+	MDScan8						TGATTtacatca
	34	45	+	MDScan8						TGGTTaacttca
	422	433	-	MDScan8						tgatttaCATCA
	494	505	-	MDScan8						tgagcaaAGTCA
	514	525	-	MDScan10						attatcgGTAAT
	324	335	-	MDScan10						gttatttGTACA
	440	446	-	CMF1						ggGGTTG
	285	291	-	CMF1						ggGGTAG
	170	176	-	CMF11						gtGCTTT
	415	421	-	CMF11						gtGAATT
	End

## Sheet: 134
Total Seq Length	From	To	Direction	Name	Type	Color	Text (expression)	Position	Texture	Comment
1200	1	715	+	134	10	2	134
Draw from to (zoom)	550	715	+	134Seq1	10	2	134_3
0	550	661	+	134Seq2	10	17	134_2
First Empty Cell for Sites	550	605	+	134Seq3	10	17	134_1
20	c
	c
Graf name	598	628	+	TSS
134	499	529	+	TSS
	563	593	+	TSS
	461	491	+	TSS
	531	561	+	TSS
	c
	561	570	+	RepAT						tcttttttta
	602	611	-	RepAT						taaacaaaga
	274	280	+	RepGC						agccgcc
	313	319	-	RepGC						ggcggc
	419	429	+	RepAT						acactttagct
	492	502	-	RepAT						agttaaagagt
	397	704	+	ATHigh						ctcatttgctgcgctcacgaatacactttagctaacattaagttcgcattgagcatacttccgcacgattcgttcataaatgaatattatcgtaaagttaaagagttacgtgtaaaaaaacaaatgacattacccgttattcttaaaaatgagcgtaagattaatctttttttaagaactgaagatattgatttaattaacgaaataaacaaagaaacaatattgcaacaaccagaagcgcgttttgcatggttaaggtcaaagaaagacacgttctgataattcttacttgtcattcgctaacttcg
	437	491	+	SIDD						agttcgcattgagcatacttccgcacgattcgttcataaatgaatattatcgtaa
	559	613	+	SIDD						aatctttttttaagaactgaagatattgatttaattaacgaaataaacaaagaaa
	171	185	-	Meme2						agcaacCCATCttgt
	112	122	-	Meme4						CTGTTgcaaca
	291	301	-	Meme4						CTGCGgcgaca
	504	518	+	Meme5						acgtgtaAAAAAaca
	363	377	+	Meme5						acttatgAAAATtaa
	62	76	-	Meme5						cgaTTTTTttgacgc
	542	550	+	Meme6						AAAATgagc
	634	642	-	Meme6						gcgcGTTTT
	471	476	+	Meme9						CATAAa
	140	145	-	Meme9						tTTATG
	558	578	+	Meme1						taatCTTTTtttaagaactga
	502	522	-	Meme1						ttacgtgtaaaaAAACAaatg
	366	375	+	DME1						tatgAAAATt
	140	149	+	DME2						TTTATggacc
	505	514	-	DME2						cgtgtAAAAA
	510	517	+	A8						AAAAAaac
	511	518	+	A8						AAAAAaca
	512	519	+	A8						AAAAAcaa
	509	516	+	A8						TAAAAaaa
	513	520	+	A8						AAAACaaa
	64	71	-	A8						attTTTTT
	561	568	-	A8						tctTTTTT
	562	569	-	A8						cttTTTTT
	563	570	-	A8						tttTTTTA
	65	72	-	A8						tttTTTTG
	469	481	+	BRCZ4						ttcATAAAtgaat
	598	610	+	BRCZ4						gaaATAAAcaaag
	485	497	+	BRCZ4						atcGTAAAgttaa
	606	618	+	BRCZ4						caaAGAAAcaata
	365	377	+	BRCZ4						ttaTGAAAattaa
	594	606	+	BRCZ4						taaCGAAAtaaac
	507	519	+	BRCZ4						tgtAAAAAaacaa
	509	521	+	BRCZ4						taaAAAAAcaaat
	602	614	+	BRCZ4						taaACAAAgaaac
	562	574	-	BRCZ4						cttttTTTAAgaa
	583	595	-	BRCZ4						attgaTTTAAtta
	492	508	+	HNF1						aGTTAAagagttacgtg
	673	689	+	HNF1						tGATAAttcttacttgt
	579	595	+	HNF1						aGATATtgatttaatta
	467	483	+	HNF1						cGTTCAtaaatgaatat
	685	701	-	HNF1						cttgtcattcgCTAACt
	212	228	-	HNF1						taggcgagaaaTTTACt
ExtendedSeq	132	148	-	MTATA						aatgacggTTTATggac
	565	574	+	MEF2						ttTTTAAgaa
	586	595	+	MEF2						gaTTTAAtta
	505	514	+	MEF2						cgTGTAAaaa
	598	607	+	MEF2						gaAATAAaca
	536	545	+	MEF2						ttCTTAAaaa
	536	545	-	MEF2						ttcTTAAAaa
	565	574	-	MEF2						tttTTAAGaa
	608	621	+	SOX9						aagaaACAATattg
	440	453	-	SOX9						tcgcATTGAgcata
	579	592	-	SOX9						agatATTGAtttaa
	30	43	-	SOX9						ggccATTGCtgaac
	684	694	+	TGIF						actTGTCAttc
	518	528	-	TGIF						aaaTGACAtta
	480	491	+	TEF						atattatCGTAA
	581	592	+	TEF						atattgaTTTAA
	434	445	-	TEF						TTAAGttcgcat
	507	516	+	DnaA						tgtaaAAAAA
	564	573	-	DnaA						TTTTTtaaga
	364	373	-	DnaA						CTTATgaaaa
	465	474	-	DnaA						TTCGTtcata
	583	597	+	FNR						aTTGATttaattaac
	34	48	+	FNR						aTTGCTgaacataag
	644	658	+	FNR						cATGGTtaaggtcaa
	645	659	-	FNR						atggttaagGTCAAa
	585	608	+	NagC						tgatttaattaacgAAATAaacaa
	92	115	+	NagC						atgttggcggagtcAAAGAgctgt
	590	613	+	NagC						taattaacgaaataAACAAagaaa
	207	230	+	NagC						cgttttaggcgagaAATTTactct
	585	608	-	NagC						tgattTAATTaacgaaataaacaa
	559	582	-	NagC						aatctTTTTTtaagaactgaagat
	581	604	-	NagC						atattGATTTaattaacgaaataa
	580	603	-	NagC						gatatTGATTtaattaacgaaata
	668	682	+	RcsAB						cgttctgatAATTCt
	549	563	+	RcsAB						gcgtaagatTAATCt
	444	458	+	RcsAB						attgagcatACTTCc
	414	428	-	RcsAB						cGAATAcactttagc
	554	568	-	RcsAB						aGATTAatctttttt
	563	574	+	MDScan2						ttTTTTTaagaa
	534	545	+	MDScan2						taTTCTTaaaaa
	507	518	-	MDScan2						tgtaaAAAAAca
	565	576	-	MDScan2						tttttAAGAAct
	535	546	+	MDScan3						attcttAAAAAt
	564	575	+	MDScan3						ttttttAAGAAc
	564	575	-	MDScan3						tTTTTTaagaac
	536	547	+	MDScan5						ttcttAAAAAtg
	563	574	-	MDScan5						ttTTTTTaagaa
	585	596	+	MDScan8						TGATTtaattaa
	646	657	+	MDScan8						TGGTTaaggtca
	501	512	-	MDScan10						gttacgtGTAAA
	532	543	-	MDScan10						gttattcTTAAA
	End

## Sheet: 212
Total Seq Length	From	To	Direction	Name	Type	Color	Text (expression)	Position	Texture
1200	1	437	+	212	10	2	212
Draw from to (zoom)	332	431	+	212_100bp	10	2	212_1
0	382	431	+	212_50bp	10	17	212_2
First Empty Cell for Sites	412	442	+	TSS
10	38	48	+	Rep						ctggcgcatta
	117	126	-	Rep						taatgcgcaa
Graf name	369	379	+	RepAT						cacatcaagat
212	403	413	-	RepAT						atctttatatg
	313	434	+	ATHigh						cgtgatgttgtacctcatttaacgcctctttgtcagaacctctccattcgttgacgcacatcaagatagctttcattcgaaagtaatttaatctttatatgaaataagagaggccgtttatg
	122	136	-	Meme2						cgcaacCCCGGctgt
	199	209	+	Meme4						tgtatcAACAG
	198	208	-	Meme4						CTGTAtcaaca
	162	176	+	Meme5						acggataAACATacc
	231	239	+	Meme6						AAAGCcagc
	180	188	-	Meme6						gcacGGTTT
	186	191	-	Meme9						tTTATG
	429	434	-	Meme9						tTTATG
	408	413	-	Meme9						tATATG
	401	421	-	Meme1						taatctttatatGAAATaaga
	402	411	-	DME1						aATCTTtata
	163	175	+	BRCZ4						cggATAAAcatac
	409	421	+	BRCZ4						ataTGAAAtaaga
	387	399	+	BRCZ4						attCGAAAgtaat
	401	413	-	BRCZ4						taatcTTTATatg
	114	130	+	HNF1						aGTTAAtgcgcaacccc
	208	224	+	HNF1						aGATAAttactgtcatc
	178	194	-	MTATA						aagcacggTTTATggcc			15
	398	414	-	MTATA						atttaatcTTTATatga
	404	413	-	MEF2						tctTTATAtg			14
	12	25	+	SOX9						tacagGCAATggag
	92	102	+	TGIF						accTGTCAgtt
	215	225	+	TGIF						tacTGTCAtca
	340	350	+	TGIF						cttTGTCAgaa
	202	213	+	TEF						atcaacaGATAA
	201	210	+	DnaA						tatcaACAGA
	362	376	+	FNR						gTTGACgcacatcaa
	363	377	-	FNR						ttgacgcacATCAAg
	400	423	+	NagC						ttaatctttatatgAAATAagaga
	379	402	+	NagC						tagctttcattcgaAAGTAattta
	391	414	-	NagC						gaaagTAATTtaatctttatatga
	392	415	-	NagC						aaagtAATTTaatctttatatgaa
	109	123	+	RcsAB						aatgaagttAATGCg
	65	79	-	RcsAB						gGAAAAatcgtcatg
	278	292	-	RcsAB						gGCATCatcttaaac
	406	417	-	MDScan2						tttatATGAAat
	405	416	-	MDScan3						cTTTATatgaaa
	404	415	-	MDScan5						tcTTTATatgaa
	318	329	+	MDScan8						TGTTGtacctca
	364	375	-	MDScan8						tgacgcaCATCA
	159	170	+	MDScan10						TTTACggataaa
	406	417	+	MDScan10						TTTATatgaaat
	159	170	-	MDScan10						tttacggATAAA
	124	130	+	CMF1						CAACCcc
	177	183	+	CMF11						AAAGCac
	End

## Sheet: 301
Total Seq Length	From	To	Direction	Name	Type	Color	Text (expression)	Position	Texture
1200	1	708	+	301	10	2	301
Draw from to (zoom)	202	713	+	301b	10	2	301_3
0	202	473	+	301a	10	2	301_1
First Empty Cell for Sites	461	713	+	301c	10	17	301_2
15	429	459	+	TSS
	452	482	+	TSS
Graf name	333	363	+	TSS
301	108	115	+	Rep						tgccagcg
	146	153	-	Rep						cgctggca
	435	442	+	RepAT						aatgataa
	500	507	-	RepAT						aatgataa
	324	334	-	TGIF						ttgttacagat
	449	459	+	TGIF						aactgtgagga
	475	575	+	GCHigh						cgcgactcgcaaacaagtgacgtgattatcattggcggtggagcaacaggcgcagggatcgcccgcgactgcgcgctgcgcggtttacgtgtcattctggt
	577	700	+	GCHigh						gagcggcatgatatagcgaccggcgcgaccgggcgtaaccacgggctgctgcacagcggcgctcgttatgcggttaccgacgcggaatccgcgcgcgagtgcattagtgaaaaccagattttaa
	274	514	+	ATHigh						ccgcgatgttaagtaaagatacgtcacgttaatgtgaattacagcacatattgttacagatttatgactaatgttcagaaaggcgcacgaaatcacgtttcattttcgaatagtgagcgattatgcgcgaaatcaaacattacatatgatttgtatggctaaatgataaaaaacgaactgtgaggaaaaacaatgaaaactcgcgactcgcaaacaagtgacgtgattatcattggcggtg
	218	229	+	SIDD						ttatttagaggt
	71	85	+	Meme2						atacGCGGCatagcc
	505	519	+	Meme2						attgGCGGTggagca
	249	263	-	Meme2						aacaacCCCGCtgct
	322	332	+	Meme4						tattgtTACAG
	21	31	+	Meme4						tgttctACCAG
	20	30	-	Meme4						CTGTTctacca
	172	182	-	Meme4						CTGGTttaaaa
	6	20	+	Meme5						ccgcgtgAAAAAccc
	242	256	+	Meme5						tcgttcaAACAAccc
	102	110	+	Meme6						AAAATctgc
	155	163	-	Meme6						gcgcGCTTT
	552	560	-	Meme6						gcgcGGTTT
	161	166	-	Meme9						tTTATG
	334	339	-	Meme9						tTTATG
	425	430	-	Meme9						tGTATG
	211	231	+	Meme1						ccatATTTTatttagaggtaa
	343	352	-	DME1						aATGTTcaga
	174	183	-	DME2						ggtttAAAAA
	459	466	+	A8						AAAAAcaa
	439	446	+	A8						ATAAAaaa
	216	223	-	A8						tttTATTT
	283	295	+	BRCZ4						taaGTAAAgatac
	454	466	+	BRCZ4						tgaGGAAAaacaa
	439	451	+	BRCZ4						ataAAAAAcgaac
	216	228	-	BRCZ4						ttttaTTTAGagg
	372	384	-	BRCZ4						ttcatTTTCGaat
	371	383	-	BRCZ4						tttcaTTTTCgaa
	430	446	+	HNF1						gGCTAAatgataaaaaa
	325	341	+	HNF1						tGTTACagatttatgac
	82	98	+	HNF1						aGCCAAagaatatcccc
	80	96	-	HNF1						atagccaaagaATATCc
	173	189	+	MTATA						tggtTTAAAaatactca
	153	169	-	MTATA						aagcgcgcTTTATgcgg
	209	225	-	MTATA						gcccatatTTTATttag
	326	342	-	MTATA						gttacagaTTTATgact
	168	184	-	MTATA						ggcgctggTTTAAaaat
	688	704	-	MTATA						aaccagatTTTAAaacg
	174	183	+	MEF2						ggTTTAAaaa
	694	703	+	MEF2						atTTTAAaac
	283	292	+	MEF2						taAGTAAaga
	174	183	-	MEF2						ggtTTAAAaa
	694	703	-	MEF2						attTTAAAac
	219	228	-	MEF2						tatTTAGAgg
	324	333	-	MEF2						ttgTTACAga
	458	471	+	SOX9						gaaaaACAATgaaa
	130	143	+	SOX9						tcggaTCAATctcc
	190	203	-	SOX9						acatATTGTagcct
	319	332	-	SOX9						acatATTGTtacag
	561	571	+	TGIF						acgTGTCAttc
	282	293	-	TEF						TTAAGtaaagat
	345	354	+	DnaA						tgttcAGAAA
	217	226	-	DnaA						TTTATttaga
	680	689	-	DnaA						TTAGTgaaaa
	323	337	+	FNR						aTTGTTacagattta
	396	410	-	FNR						atgcgcgaaATCAAa
	453	467	-	FNR						gtgaggaaaAACAAt
	177	191	-	FNR						ttaaaaataCTCAAc
	420	443	+	NagC						tgatttgtatggctAAATGataaa
	416	439	-	NagC						catatGATTTgtatggctaaatga
	415	438	-	NagC						acataTGATTtgtatggctaaatg
	83	97	+	RcsAB						gccaaagaaTATCCc
	175	189	+	RcsAB						gtttaaaaaTACTCa
	338	352	-	RcsAB						tGACTAatgttcaga
	176	187	-	MDScan2						tttaaAAATAct
	175	186	-	MDScan3						gTTTAAaaatac
	174	185	-	MDScan5						ggTTTAAaaata
	454	465	-	MDScan8						tgaggaaAAACA
	308	319	-	MDScan8						tgaattaCAGCA
	221	232	+	MDScan10						TTTAGaggtaaa
	176	187	+	MDScan10						TTTAAaaatact
	334	345	+	MDScan10						TTTATgactaat
	221	232	-	MDScan10						tttagagGTAAA
	334	345	-	MDScan10						tttatgaCTAAT
	251	257	+	CMF1						CAACCcc
	529	535	-	CMF1						ggGATCG
	363	369	+	CMF11						AAATCac
	307	313	-	CMF11						gtGAATT
	675	681	-	CMF11						gtGCATT
	End

## Sheet: 156
Total Seq Length	From	To	Direction	Name	Type	Color	Text (expression)	Position	Texture
1200	1	564	+	156	10	2	156
Draw from to (zoom)	144	564	+	156c	10	17	156_3
0	144	342	+	156a	10	17	156_1
First Empty Cell for Sites	329	564	+	156b	10	17	156_2
17	89	150	+	156Seq1	10	17	156_4
	40	95	+	156Seq2	10	17	156_5
Graf name	139	169	+	TSS
156	162	192	+	TSS
	310	340	+	TSS
	7	17	+	RepAT						aaggtgaaaat
	94	104	-	RepAT						attttctcatt
	105	119	+	RepAT						ttttctcaacgtgat
	124	138	-	RepAT						atcactataagaaaa
	27	37	-	TGIF						cctggacagga
	92	105	-	RcsAB						gaattttctcattt
	140	242	+	GCHigh						gcgcgc
	34	134	+	ATHigh						atatat
	405	419	-	Meme2						ggctatACCTCttct
	473	483	+	Meme4						ttttgcAGCAG
	518	532	+	Meme5						actcgttAAAAAgtg
	13	21	+	Meme6						AAAATgagc
	525	533	+	Meme6						AAAAAgtgc
	98	118	+	Meme1						tctcATTTTttctcaacgtga
	131	140	+	DME1						taagAAAATc
	472	481	+	DME2						TTTTTgcagc
	78	85	-	A8						gttTTTTT
	79	86	-	A8						tttTTTTC
	80	87	-	A8						tttTTTCT
	103	110	-	A8						tttTTTCT
	521	537	+	HNF1						cGTTAAaaagtgcacgt
	542	558	+	HNF1						cGTTAAttttttgctta
	356	372	-	HNF1						aagcacaagaaATAACc
	540	556	-	HNF1						tgcgttaatttTTTGCt
	127	136	+	MEF2						acTATAAgaa
	520	529	+	MEF2						tcGTTAAaaa
	520	529	-	MEF2						tcgTTAAAaa
	114	128	+	FNR						cGTGATtttcatcac
	300	314	-	FNR						gtaattttgTTCAAg
	115	129	-	FNR						gtgattttcATCACt
	471	494	+	NagC						ttttttgcagcagaAAAGActggt
	79	102	+	NagC						tttttttctcaccgAATTTtctca
	265	288	-	NagC						ccaggTAATTtggcattttaacag
	466	489	-	NagC						gaacgTTTTTtgcagcagaaaaga
	113	136	-	NagC						acgtgATTTTcatcactataagaa
	77	91	-	RcsAB						cGTTTTtttctcacc
	116	127	+	MDScan8						TGATTttcatca
	301	312	+	MDScan8						TAATTttgttca
	116	127	-	MDScan8						tgattttCATCA
	22	28	+	CMF1						CCAACcc
	178	184	+	CMF1						CGAACcc
	136	142	+	CMF11						AAATCac
	355	361	+	CMF11						AAAGCac
	115	121	-	CMF11						gtGATTT
	End

## Sheet: 48
Total Seq Length	From	To	Direction	Name	Type	Color	Text (expression)	Position	Texture
1200	1	1152	+	48	10	2	48
Draw from to (zoom)	359	1156	+	48c	10	2	48_3
0	359	645	+	48a	10	2	48_1
First Empty Cell for Sites	638	1156	+	48b	10	17	48_2
17	402	432	+	TSS
	527	557	+	TSS
Graf name	436	466	+	TSS
48	559	589	+	TSS
	478	508	+	TSS
	163	178	+	RepGC						gcgcggattccgcgtc
	266	281	-	RepGC						gacacgtaaaccgcgc
	545	554	+	RepAT						tacttaacat
	640	649	-	RepAT						atgttgagta
	374	384	-	TGIF						tcctcacagtt
	499	509	+	TGIF						atctgtaacaa
	134	336	+	GCHigh						taaaatctggttttcactaatgcactcgcgcgcggattccgcgtcggtaaccgcataacgagcgccgctgtgcagcagcccgtggttacgcccggtcgcgccggtcgctatatcatgccgctccaccagaatgacacgtaaaccgcgcagcgcgcagtcgcgggcgatccctgcgcctgttgctccaccgccaatgataatca
	965	1081	+	GCHigh						ttatgggctttgtgccgtgggcgacatccagcatcgccgtgatgtttgtactgttgttcctttgcggctggttccaggggatggggtggccgccgtgcggtcgtacgatggttcact
	320	560	+	ATHigh						accgccaatgataatcacgtcacttgtttgcgagtcgcgagttttcattgtttttcctcacagttcgttttttatcatttagccatacaaatcatatgtaatgtttgatttcgcgcataatcgctcactattcgaaaatgaaacgtgatttcgtgcgcctttctgaacattagtcataaatctgtaacaatatgtgctgtaattcacattaacgtgacgtatctttacttaacatcgcggc
	136	152	+	SIDD						aaatctggttttcacta
	371	435	+	SIDD						ttttcctcacagttcgttttttatcatttagccatacaaatcatatgtaatgtttgatttcgcgc
	491	518	+	SIDD						agtcataaatctgtaacaatatgtgctg
	606	626	+	SIDD						ctctaaataaaatatgggcca
	639	664	+	SIDD						tatgttgagtatttttaaaccagcgc
	869	894	+	SIDD						gtttttcgaaatttataatgggttcg
	570	584	+	Meme2						agcaGCGGGgttgtt
	748	762	-	Meme2						ggctatGCCGCgtat
	908	922	-	Meme2						cgaatcCGCGCgttt
	314	328	-	Meme2						tgctccACCGCcaat
	803	813	+	Meme4						tggtagAACAG
	651	661	+	Meme4						ttttaaACCAG
	942	952	+	Meme4						tctggcCGCAG
	501	511	-	Meme4						CTGTAacaata
	802	812	-	Meme4						CTGGTagaaca
	813	827	-	Meme5						gggTTTTTcacgcgg
	577	591	-	Meme5						gggTTGTTtgaacga
	670	678	+	Meme6						AAAGCgcgc
	273	281	+	Meme6						AAACCgcgc
	1093	1101	+	Meme6						AAAGAgcgc
	723	731	-	Meme6						gcagATTTT
	915	923	-	Meme6						gcgcGTTTT
	494	499	+	Meme9						CATAAa
	667	672	+	Meme9						CATAAa
	403	408	+	Meme9						CATACa
	964	969	-	Meme9						tTTATG
	602	622	-	Meme1						ttacctctaaatAAAATatgg
	481	490	+	DME1						tctgAACATt
	1005	1014	-	DME1						gATGTTtgta
	650	659	+	DME2						TTTTTaaacc
	610	617	+	A8						AAATAaaa
	367	374	-	A8						ttgTTTTT
	387	394	-	A8						tttTTTAT
	84	96	+	BRCZ4						gtaATAAAcagac
	605	617	+	BRCZ4						cctCTAAAtaaaa
	449	461	+	BRCZ4						attCGAAAatgaa
	872	884	+	BRCZ4						tttCGAAAtttat
	450	462	+	BRCZ4						ttcGAAAAtgaaa
	538	550	-	BRCZ4						gtatcTTTACtta
	367	379	-	BRCZ4						ttgttTTTCCtca
	382	394	-	BRCZ4						gttcgTTTTTtat
	737	753	+	HNF1						gGATATtctttggctat
	387	403	-	HNF1						ttttttatcatTTAGCc
	492	508	-	HNF1						gtcataaatctGTAACa
	735	751	-	HNF1						ggggatattctTTGGCt
	491	507	+	MTATA						agtcATAAAtctgtaac
	608	624	+	MTATA						ctaaATAAAatatgggc
	664	680	+	MTATA						ccgcATAAAgcgcgctt
	129	145	+	MTATA						cgttTTAAAatctggtt
	649	665	+	MTATA						atttTTAAAccagcgcc
	872	888	-	MTATA						tttcgaaaTTTATaatg
	124	140	-	MTATA						cgatccgtTTTAAaatc
	644	660	-	MTATA						tgagtattTTTAAacca
	130	139	+	MEF2						gtTTTAAaat
	650	659	+	MEF2						ttTTTAAacc
	605	614	+	MEF2						ccTCTAAata
	500	509	+	MEF2						tcTGTAAcaa
	84	93	+	MEF2						gtAATAAaca
	130	139	-	MEF2						gttTTAAAat
	650	659	-	MEF2						tttTTAAAcc
	541	550	-	MEF2						tctTTACTta
	501	514	+	SOX9						ctgtaACAATatgt
	630	643	+	SOX9						aggctACAATatgt
	108	121	+	SOX9						tcgacGCAATggcg
	362	375	-	SOX9						tttcATTGTttttc
	1104	1117	-	SOX9						cggcATTGTgtcgg
	690	703	-	SOX9						ggagATTGAtccga
	262	272	-	TGIF						gaaTGACAcgt
	540	551	+	TEF						atctttaCTTAA
	607	616	+	DnaA						tctaaATAAA
	144	153	+	DnaA						ttttcACTAA
	479	488	-	DnaA						TTTCTgaaca
	870	879	-	DnaA						TTTTTcgaaa
	423	437	+	FNR						tTTGATttcgcgcat
	366	380	+	FNR						aTTGTTtttcctcac
	642	656	+	FNR						gTTGAGtatttttaa
	496	510	-	FNR						taaatctgtAACAAt
	863	886	+	NagC						cttatggtttttcgAAATTtataa
	394	417	+	NagC						tcatttagccatacAAATCatatg
	395	418	+	NagC						catttagccatacaAATCAtatgt
	390	413	-	NagC						tttatCATTTagccatacaaatca
	481	495	+	RcsAB						tctgaacatTAGTCa
	736	750	-	RcsAB						gGGATAttctttggc
	644	658	-	RcsAB						tGAGTAtttttaaac
	868	879	+	MDScan2						ggTTTTTcgaaa
	646	657	+	MDScan2						agTATTTttaaa
	647	658	+	MDScan3						gtatttTTAAAc
	869	880	+	MDScan3						gtttttCGAAAt
	648	659	+	MDScan5						tatttTTAAAcc
	870	881	+	MDScan5						tttttCGAAAtt
	368	379	+	MDScan8						TGTTTttcctca
	514	525	+	MDScan8						TGCTGtaattca
	601	612	+	MDScan10						TTTACctctaaa
	488	499	+	MDScan10						ATTAGtcataaa
	601	612	-	MDScan10						tttacctCTAAA
	646	657	-	MDScan10						agtatttTTAAA
	488	499	-	MDScan10						attagtcATAAA
	298	304	+	CMF1						CGATCcc
	576	582	-	CMF1						ggGGTTG
	1047	1053	-	CMF1						ggGGTGG
	1042	1048	-	CMF1						ggGATGG
	888	894	-	CMF1						ggGTTCG
	520	526	+	CMF11						AATTCac
	152	158	+	CMF11						AATGCac
	464	470	-	CMF11						gtGATTT
	End

[truncated: 6 more sheets: 272, 4, 154, Colors, ToPrint, Legend]
